# Supplementary material for: The Differential Paracrine Role of the Endothelium in Prostate Cancer Cells
Source: Cancers (Basel). 2022 Sep 29;14(19):4750. doi: 10.3390/cancers14194750 (PMC9563990; doi:10.3390/cancers14194750)
Supplement: Supplementary file 1 [file cancers-14-04750-s001.zip]

Archive with 1 entries (1 files):
- cancers-1875354-supplementary.pdf
